# Supplementary material for: In vitro Type II Restriction of Bacteriophage DNA With Modified Pyrimidines
Source: Front Microbiol. 2020 Oct 27;11:604618. doi: 10.3389/fmicb.2020.604618 (PMC7653180; doi:10.3389/fmicb.2020.604618)
Supplement: Supplementary file 2 [file Data_Sheet_2.xlsx]

## Sheet: Table S1. T4gt
REase	Recognition Site	Cut Status	Repeat
AatII	GACGTC	x
Acc65I	GGTACC	x
AccI	GTMHAC	x
AciI	CCGC	x
AclI	AACGTT	x
AcuI	CTGAAGN	x
AflII	CTTAAG	x
AflIII	ACRYGT	x
AfeI	AGCGCT	x
AgeI-HF	ACCGGT	x
AhdI	GAC N5 GTC	x
AluI	AGCT	x
AlwI	GGATC	x
AlwNI	CAG N3 CTG	x
ApaI	GGGCCC	x
ApaLI	GTGCAC	x
ApeKI	GCWGC	x
ApoI	RAATTY	c
AscI	GGCGCGCC	no site
AseI	ATTAAT	c
AsiSI	GCGATCGC	no site
AvaI	CYCGRG	x
AvaII	GGWCC	x
AvrII	CCTAGG	x
BaeGI	GKGCMC	x
BaeI	AC N4 GTAYC	x
BamHI-HF	GGATCC	x
BanI	GGYRCC	x
BanII	GRGCYC	x
BbsI	GAAGACN2	x
BbvCI	CCTCAGC	inconclusive
BbvI	GCAGCN8	x
BclI	TGATCA	x
BccI	CCATCN4	p
BceAI	ACGGCN12	c
BcgI	CGA N6 TGCN12	vp
BciVI	GTATCCN6	vp
BcoDI	GTCTCN1	x
BfaI	CTAG	x
BfuAI	ACCTGCN4	x
BglI	GCC N5 GGC	x
BglII	AGATCT	x
BlpI	GCTNAGC	x
BmgBI	CACGTC	x
BmrI	ACTGGGN5	x
BmtI-HF	GCTAGC	x
BpmI	CTGGAGN16	x
Bpu10I	CCTNAGC	x
BpuEI	CTTGAGN16	x
BsaAI	YACGTR	x
BsaBI	GAT N4 ATC	vp
BsaHI	GRCGYC	x
BsaI-HF	GGTCTCN1	x
BsaJI	CCNNGG	vp
BsaWI	WCCGGW	x
BsaXI	AC N5 CTCCN10	x
BseRI	GAGGAGN190	vp
BseYI	CCCAGC	x
BsgI	GTGCAGN16	x
BsiEI	CGRYCG	x
BsiHKAI	GWGCWC	x
BsiWI	CGTACG	x
BslI	CC N7 GG	p
BsmAI	GTCTCN1	x
BsmBI	CGTCTCN1	x
BsmFI	GGGACN10	x
BsmI	GAATGCN	x
BsoBI	CYCGRG	x
Bsp1286I	GDGCHC	x
BspCNI	CTCAGN10	x
BspDI	ATCGAT	x
BspEI	TCCGGA	x
BspHI	TCATGA	vp
BspMI	ACCTGCN4	x
BspQI	GCTCTTCN1	vp
BsrBI	CCGCTC	x
BsrDI	GCAATGNN	x
BsrFI	RCCGGY	x
BsrGI-HF	TGTACA	x
BsrI	ACTGGN	x
BssHII	GCGCGC	x
BssSI	CACGAG	x
BstAPI	GCA N5 TGC	x
BstBI	TTCGAA	x
BstEII-HF	GGTNACC	p
BstNI	CCWGG	p
BstUI	CGCG	x
BstXI	CCA N6 TGG	x
BstYI	RGATCY	p
BstZ17I	GTATAC	x
Bsu36I	CCTNAGG	x
BtgI	CCRYGG	x
BtgZI	GCGATGN10	x	Yes
BtsI	GCAGTGNN	x
BtsCI	GGATGNN	c
BtsIMUTI	CAGTGNN	x
Cac8I	GCNNGC	x
ClaI	ATCGAT	x
CspcI	CAAN5GTGGN12	x	Yes
CviAII	CATG	vp	Yes
CviKI	RGCY	x	Yes
CviQI	GTAC	p
DdeI	CTNAG	x
DpnI	G6mATC	c
DpnII	GATC	x
DraI	TTTAAA	c
DraIII-HF	CAC N3 GTG	x
DrdI	GAC N6 GTC	x
EaeI	YGGCCR	x
EagI	CGGCCG	x
EarI	CTCTTCN1	x
EciI	GGCGGAN11	x
Eco53kI	GAGCTC	x
EcoNI	CCT N5 AGG	x
EcoO109I	RGGNCCY	x
EcoP15I	CAGCAGN25	x
EcoRI-HF	GAATTC	x
EcoRV-HF	GATATC	c
Esp3I	CTGCTC	x
FatI	CATG	x
FauI	CCCGCN4	x
Fnu4HI	GCNGC	x
FokI	GGATGN9	c	Yes
FseI	GGCCGGCC	no site
FspI	TGCGCA	x
HaeII	RGCGCY	x
HaeIII	GGCC	x
HgaI	GACGCN5	x
HhaI	GCGC	x
HincII	GTYRAC	x
HindIII-HF	AAGCTT	x
HinfI	GANTC	p	Yes
HinP1I	GCGC	x
HpaI	GTTAAC	x
HpaII	CCGG	x
HphI	GGTGAN8	x
Hpy166II	GTNNAC	x
Hpy188I	TCNGA	c	Yes
Hpy188III	TCNNGA	p	Yes
Hpy99I	CGWCG	x	Yes
HpyAV	CCTTCN6	x
HpyCH4III	ACNGT	c	Yes
HpyCH4IV	ACGT	x
HpyCH4V	TGCA	x
KasI	GGCGCC	x
KpnI-HF	GGTACC	x
MboI	GATC	x
MboII	GAAGAN8	p	Yes
MfeI	CAATTG	p
MluCI	AATT	c	Yes
MluI-HF	ACGCGT	x
MlyI	GAGTCN5	p	Yes
MmeI	TCCRACN20	vp	Yes
MnlI	CCTCN7	x
MscI	TGGCCA	x
MseI	TTAA	c	Yes
MslI	CAY N4 RTG	x
MspA1I	CMGCKG	x
MspI	CCGG	x
MwoI	GC N7 GC	vp	Yes
NaeI	GCCGGC	x
NarI	GGCGCC	x
NciI	CCSGG	x
NcoI-HF	CCATGG	x
NdeI	CATATG	c	Yes
NgoMIV	GCCGGC	x
NheI-HF	GCTAGC	x
NlaIII	CATG	x
NlaIV	GGNNCC	x
NmeAIII	GCCGAGN20	x
NotI-HF	GCGGCCGC	no site
NruI-HF	TCGCGA	x
NsiI-HF	ATGCAT	x
NspI	RCATGY	x
PacI	TTAATTAA	c	Yes
PaeR7I	CTCGAG	x
PciI	ACATGT	x
PflFI	GAC N3 GTC	vp	Yes
PflMI	CCA N5 TGG	x	Yes
PleI	GAGTCN4	x	Yes
PluTI	GGCGCC	x
PmeI	GTTTAAAC	x
PmlI	CACGTG	x
PpuMI	RGGWCCY	x
PshAI	GAC N3 GTC	x
PsiI	TTATAA	c
PspGI	CCWGG	x
PspOMI	GGGCCC	x
PspXI	VCTCGAGB	x
PstI-HF	CTGCAG	x
PvuI-HF	CGATCG	x
PvuII-HF	CAGCTG	x
RsaI	GTAC	p	Yes
RsrII	CGGWCCG	inconclusive
SacI-HF	GAGCTC	x
SacII	CCGCGG	x
SalI-HF	GTCGAC	inconclusive
SapI	GCTCTTCN1	x
Sau3AI	GATC	x
Sau96I	GGNCC	x
SbfI-HF	CCTGCAGG	no site
ScaI-HF	AGTACT	x
ScrFI	CCNGG	x
SexAI	ACCWGGT	x
SfaNI	GCATCN5	x
SfcI	CTRYAG	p	Yes
SfiI	GGCC N5 GGCC	inconclusive
SfoI	GGCGCC	inconclusive
SgrAI	CRCCGGYG	x
SmaI	CCCGGG	x
SmlI	CTYRAG	p	Yes
SnaBI	TACGTA	x
SpeI-HF	ACTAGT	x
SphI-HF	GCATGC	x
SrfI	GCCCGGGC	no site
SspI-HF	AATATT	c	Yes
StuI	AGGCCT	x
StyD4I	CCNGG	x
StyI-HF	CCWWGG	x
SwaI	ATTTAAAT	c	Yes
TaqI	TCGA	c	Yes
TfiI	GAWTC	x	Yes
TseI	GCWGC	x
Tsp45I	GTSAC	p	Yes
TspMI	CCCGGG	x
TspRI	NNCASTGNN	x
Tth111I	GACNNNGTC	p	Yes
XbaI	TCTAGA	p	Yes
XcmI	CCA N9 TGG	x
XhoI	CTCGAG	x
XmaI	CCCGGG	x
XmnI	GAA N4 TTC	p	Yes
ZraI	GACGTC	x
x, resistance
c, cleavage complete
p. partial cleavage
vp, very partial cleavage

## Sheet: Table S2. T4
REase	Recognition Site	Cut Status	Repeat
AatII	GACGTC
Acc65I	GGTACC
AccI	GTMHAC
AciI	CCGC
AclI	AACGTT
AcuI	CTGAAGN
AflII	CTTAAG
AflIII	ACRYGT
AfeI	AGCGCT
AgeI-HF	ACCGGT
AhdI	GAC N5 GTC
AluI	AGCT
AlwI	GGATC
AlwNI	CAG N3 CTG
ApaI	GGGCCC
ApaLI	GTGCAC
ApeKI	GCWGC
ApoI	RAATTY	c
AscI	GGCGCGCC	no site
AseI	ATTAAT	p
AsiSI	GCGATCGC	no site
AvaI	CYCGRG
AvaII	GGWCC
AvrII	CCTAGG
BaeGI	GKGCMC
BaeI	AC N4 GTAYC
BamHI-HF	GGATCC
BanI	GGYRCC
BanII	GRGCYC
BbsI	GAAGACN2
BbvCI	CCTCAGC
BbvI	GCAGCN8
BclI	TGATCA
BccI	CCATCN4	x
BceAI	ACGGCN12	p
BcgI	CGA N6 TGCN12	x
BciVI	GTATCCN6	x
BcoDI	GTCTCN1
BfaI	CTAG
BfuAI	ACCTGCN4
BglI	GCC N5 GGC
BglII	AGATCT
BlpI	GCTNAGC
BmgBI	CACGTC
BmrI	ACTGGGN5
BmtI-HF	GCTAGC
BpmI	CTGGAGN16
Bpu10I	CCTNAGC
BpuEI	CTTGAGN16
BsaAI	YACGTR
BsaBI	GAT N4 ATC	x
BsaHI	GRCGYC
BsaI-HF	GGTCTCN1
BsaJI	CCNNGG	x
BsaWI	WCCGGW
BsaXI	AC N5 CTCCN10
BseRI	GAGGAGN190	x
BseYI	CCCAGC
BsgI	GTGCAGN16
BsiEI	CGRYCG
BsiHKAI	GWGCWC
BsiWI	CGTACG
BslI	CC N7 GG	x
BsmAI	GTCTCN1
BsmBI	CGTCTCN1
BsmFI	GGGACN10
BsmI	GAATGCN
BsoBI	CYCGRG
Bsp1286I	GDGCHC
BspCNI	CTCAGN10
BspDI	ATCGAT
BspEI	TCCGGA
BspHI	TCATGA	x
BspMI	ACCTGCN4
BspQI	GCTCTTCN1	x
BsrBI	CCGCTC
BsrDI	GCAATGNN
BsrFI	RCCGGY
BsrGI-HF	TGTACA
BsrI	ACTGGN
BssHII	GCGCGC
BssSI	CACGAG
BstAPI	GCA N5 TGC
BstBI	TTCGAA	x
BstEII-HF	GGTNACC	x
BstNI	CCWGG	x
BstUI	CGCG
BstXI	CCA N6 TGG
BstYI	RGATCY	x
BstZ17I	GTATAC	x
Bsu36I	CCTNAGG
BtgI	CCRYGG
BtgZI	GCGATGN10
BtsI	GCAGTGNN
BtsCI	GGATGNN	x
BtsIMUTI	CAGTGNN
Cac8I	GCNNGC
ClaI	ATCGAT
CspcI	CAAN5GTGGN12
CviAII	CATG	x
CviKI	RGCY
CviQI	GTAC	x
DdeI	CTNAG
DpnI	G6mATC	x
DpnII	GATC
DraI	TTTAAA	c
DraIII-HF	CAC N3 GTG
DrdI	GAC N6 GTC
EaeI	YGGCCR
EagI	CGGCCG
EarI	CTCTTCN1
EciI	GGCGGAN11
Eco53kI	GAGCTC
EcoNI	CCT N5 AGG
EcoO109I	RGGNCCY
EcoP15I	CAGCAGN25
EcoRI-HF	GAATTC	x
EcoRV-HF	GATATC	vp
Esp3I	CTGCTC
FatI	CATG
FauI	CCCGCN4
Fnu4HI	GCNGC
FokI	GGATGN9	c
FseI	GGCCGGCC	no site
FspI	TGCGCA
HaeII	RGCGCY
HaeIII	GGCC
HgaI	GACGCN5
HhaI	GCGC
HincII	GTYRAC
HindIII-HF	AAGCTT	x
HinfI	GANTC	x
HinP1I	GCGC
HpaI	GTTAAC	x
HpaII	CCGG
HphI	GGTGAN8
Hpy166II	GTNNAC
Hpy188I	TCNGA	x
Hpy188III	TCNNGA	x
Hpy99I	CGWCG
HpyAV	CCTTCN6
HpyCH4III	ACNGT	vp
HpyCH4IV	ACGT
HpyCH4V	TGCA
KasI	GGCGCC
KpnI-HF	GGTACC
MboI	GATC
MboII	GAAGAN8	x
MfeI	CAATTG	x
MluCI	AATT	c
MluI-HF	ACGCGT
MlyI	GAGTCN5	x
MmeI	TCCRACN20	x
MnlI	CCTCN7
MscI	TGGCCA
MseI	TTAA	c
MslI	CAY N4 RTG
MspA1I	CMGCKG
MspI	CCGG
MwoI	GC N7 GC	x
NaeI	GCCGGC
NarI	GGCGCC
NciI	CCSGG
NcoI-HF	CCATGG
NdeI	CATATG	c
NgoMIV	GCCGGC
NheI-HF	GCTAGC
NlaIII	CATG
NlaIV	GGNNCC
NmeAIII	GCCGAGN20
NotI-HF	GCGGCCGC	no site
NruI-HF	TCGCGA
NsiI-HF	ATGCAT	x
NspI	RCATGY
PacI	TTAATTAA	c
PaeR7I	CTCGAG
PciI	ACATGT
PflFI	GAC N3 GTC	x
PflMI	CCA N5 TGG
PleI	GAGTCN4
PluTI	GGCGCC
PmeI	GTTTAAAC	x
PmlI	CACGTG
PpuMI	RGGWCCY
PshAI	GAC N3 GTC
PsiI	TTATAA	c
PspGI	CCWGG
PspOMI	GGGCCC
PspXI	VCTCGAGB
PstI-HF	CTGCAG
PvuI-HF	CGATCG
PvuII-HF	CAGCTG
RsaI	GTAC	x
RsrII	CGGWCCG
SacI-HF	GAGCTC
SacII	CCGCGG
SalI-HF	GTCGAC	x
SapI	GCTCTTCN1
Sau3AI	GATC
Sau96I	GGNCC
SbfI-HF	CCTGCAGG	no site
ScaI-HF	AGTACT
ScrFI	CCNGG
SexAI	ACCWGGT
SfaNI	GCATCN5
SfcI	CTRYAG	x
SfiI	GGCC N5 GGCC
SfoI	GGCGCC
SgrAI	CRCCGGYG
SmaI	CCCGGG
SmlI	CTYRAG	x
SnaBI	TACGTA	x
SpeI-HF	ACTAGT
SphI-HF	GCATGC
SrfI	GCCCGGGC	no site
SspI-HF	AATATT	p
StuI	AGGCCT
StyD4I	CCNGG
StyI-HF	CCWWGG
SwaI	ATTTAAAT	p
TaqI	TCGA	c
TfiI	GAWTC
TseI	GCWGC
Tsp45I	GTSAC	x
TspMI	CCCGGG
TspRI	NNCASTGNN
Tth111I	GACNNNGTC
XbaI	TCTAGA	x
XcmI	CCA N9 TGG
XhoI	CTCGAG
XmaI	CCCGGG
XmnI	GAA N4 TTC	x
ZraI	GACGTC

## Sheet: Table S3. Xp12
REase	Recognition Site	Cut Status	Notes
AatII	GACGTC	x
Acc65I	GGTACC	x
AccI	GTMHAC	x
AciI	CCGC	x
AclI	AACGTT	x
AcuI	CTGAAGN	vp
AflII	CTTAAG	x
AflIII	ACRYGT	p
AfeI	AGCGCT	x
AgeI-HF	ACCGGT	x
AhdI	GAC N5 GTC	p
AluI	AGCT	x
AlwI	GGATC	vp
AlwNI	CAG N3 CTG	x
ApaI	GGGCCC	x
ApaLI	GTGCAC	x
ApeKI	GCWGC	x
ApoI	RAATTY	no site
AscI	GGCGCGCC	x
AseI	ATTAAT	no site
AsiSI	GCGATCGC	x
AvaI	CYCGRG	x
AvaII	GGWCC	x
AvrII	CCTAGG	x
BaeGI	GKGCMC	x
BaeI	AC N4 GTAYC	x
BamHI-HF	GGATCC	x
BanI	GGYRCC	x
BanII	GRGCYC	x
BbsI	GAAGACN2	x
BbvCI	CCTCAGC	x
BbvI	GCAGCN8	x
BclI	TGATCA	no site
BccI	CCATCN4	x
BceAI	ACGGCN12	vp
BcgI	CGA N6 TGCN12	vp
BciVI	GTATCCN6	vp
BcoDI	GTCTCN1	x
BfaI	CTAG	x
BfuAI	ACCTGCN4	x
BglI	GCC N5 GGC	x
BglII	AGATCT	x
BlpI	GCTNAGC	x
BmgBI	CACGTC	x
BmrI	ACTGGGN5	vp
BmtI-HF	GCTAGC	x
BpmI	CTGGAGN16	x
Bpu10I	CCTNAGC	x
BpuEI	CTTGAGN16	x
BsaAI	YACGTR	x
BsaBI	GAT N4 ATC	x
BsaHI	GRCGYC	x
BsaI-HF	GGTCTCN1	x
BsaJI	CCNNGG	x
BsaWI	WCCGGW	x
BsaXI	AC N5 CTCCN10	x
BseRI	GAGGAGN190	x
BseYI	CCCAGC	x
BsgI	GTGCAGN16	x
BsiEI	CGRYCG	x
BsiHKAI	GWGCWC	x
BsiWI	CGTACG	x
BslI	CC N7 GG	x
BsmAI	GTCTCN1	x
BsmBI	CGTCTCN1	x
BsmFI	GGGACN10	x
BsmI	GAATGCN	x
BsoBI	CYCGRG	x
Bsp1286I	GDGCHC	x
BspCNI	CTCAGN10	x
BspDI	ATCGAT	inconclusive
BspEI	TCCGGA	x
BspHI	TCATGA	x
BspMI	ACCTGCN4	x
BspQI	GCTCTTCN1	x
BsrBI	CCGCTC	x
BsrDI	GCAATGNN	x
BsrFI	RCCGGY	x
BsrGI-HF	TGTACA	x
BsrI	ACTGGN	x
BssHII	GCGCGC	x
BssSI	CACGAG	x
BstAPI	GCA N5 TGC	x
BstBI	TTCGAA	x
BstEII-HF	GGTNACC	x
BstNI	CCWGG	c
BstUI	CGCG	x
BstXI	CCA N6 TGG	x
BstYI	RGATCY	vp
BstZ17I	GTATAC	no site
Bsu36I	CCTNAGG	x
BtgI	CCRYGG	x
BtgZI	GCGATGN10	x
BtsI	GCAGTGNN	x
BtsCI	GGATGNN	x
BtsIMUTI	CAGTGNN	x
Cac8I	GCNNGC	x
ClaI	ATCGAT	x
CspcI	CAAN5GTGGN12	no site
CviAII	CATG	x
CviKI	RGCY	x
CviQI	GTAC	p
DdeI	CTNAG	x
DpnI	G6mATC	x
DpnII	GATC	c
DraI	TTTAAA	inconclusive
DraIII-HF	CAC N3 GTG	x
DrdI	GAC N6 GTC	x
EaeI	YGGCCR	x
EagI	CGGCCG	x
EarI	CTCTTCN1	x
EciI	GGCGGAN11	x
Eco53kI	GAGCTC	x
EcoNI	CCT N5 AGG	x
EcoO109I	RGGNCCY	x
EcoP15I	CAGCAGN25	x
EcoRI-HF	GAATTC	no site
EcoRV-HF	GATATC	no site
Esp3I	CTGCTC	x
FatI	CATG	x
FauI	CCCGCN4	x
Fnu4HI	GCNGC	x
FokI	GGATGN9	x
FseI	GGCCGGCC	x
FspI	TGCGCA	x
HaeII	RGCGCY	x
HaeIII	GGCC	x
HgaI	GACGCN5	x
HhaI	GCGC	x
HincII	GTYRAC	x
HindIII-HF	AAGCTT	x
HinfI	GANTC	x
HinP1I	GCGC	x
HpaI	GTTAAC	no site
HpaII	CCGG	x
HphI	GGTGAN8	x
Hpy166II	GTNNAC	x
Hpy188I	TCNGA	x
Hpy188III	TCNNGA	x
Hpy99I	CGWCG	x
HpyAV	CCTTCN6	x
HpyCH4III	ACNGT	x
HpyCH4IV	ACGT	x
HpyCH4V	TGCA	x
KasI	GGCGCC	x
KpnI-HF	GGTACC	c
MboI	GATC	c
MboII	GAAGAN8	c
MfeI	CAATTG	no site
MluCI	AATT	c
MluI-HF	ACGCGT	x
MlyI	GAGTCN5	p
MmeI	TCCRACN20	x
MnlI	CCTCN7	x
MscI	TGGCCA	x
MseI	TTAA	vp
MslI	CAY N4 RTG	vp
MspA1I	CMGCKG	x
MspI	CCGG	x
MwoI	GC N7 GC	x
NaeI	GCCGGC	x
NarI	GGCGCC	x
NciI	CCSGG	x
NcoI-HF	CCATGG	x
NdeI	CATATG	inconclusive
NgoMIV	GCCGGC	x
NheI-HF	GCTAGC	x
NlaIII	CATG	x
NlaIV	GGNNCC	x
NmeAIII	GCCGAGN20	x
NotI-HF	GCGGCCGC	x
NruI-HF	TCGCGA	x
NsiI-HF	ATGCAT	no site
NspI	RCATGY	x
PacI	TTAATTAA	no site
PaeR7I	CTCGAG	x
PciI	ACATGT	p
PflFI	GAC N3 GTC	c
PflMI	CCA N5 TGG	x
PleI	GAGTCN4	x
PluTI	GGCGCC	x
PmeI	GTTTAAAC	no site
PmlI	CACGTG	x
PpuMI	RGGWCCY	x
PshAI	GAC N3 GTC	x
PsiI	TTATAA	x
PspGI	CCWGG	x
PspOMI	GGGCCC	x
PspXI	VCTCGAGB	x
PstI-HF	CTGCAG	x
PvuI-HF	CGATCG	x
PvuII-HF	CAGCTG	x
RsaI	GTAC	p
RsrII	CGGWCCG	x
SacI-HF	GAGCTC	x
SacII	CCGCGG	x
SalI-HF	GTCGAC	x
SapI	GCTCTTCN1	x
Sau3AI	GATC	x
Sau96I	GGNCC	x
SbfI-HF	CCTGCAGG	x
ScaI-HF	AGTACT	p
ScrFI	CCNGG	x
SexAI	ACCWGGT	x
SfaNI	GCATCN5	x
SfcI	CTRYAG	c
SfiI	GGCC N5 GGCC	x
SfoI	GGCGCC	x
SgrAI	CRCCGGYG	x
SmaI	CCCGGG	x
SmlI	CTYRAG	c
SnaBI	TACGTA	x
SpeI-HF	ACTAGT	no site
SphI-HF	GCATGC	x
SrfI	GCCCGGGC	x
SspI-HF	AATATT	no site
StuI	AGGCCT	x
StyD4I	CCNGG	x
StyI-HF	CCWWGG	x
SwaI	ATTTAAAT	no site
TaqI	TCGA	c
TfiI	GAWTC	x
TseI	GCWGC	x
Tsp45I	GTSAC	c
TspMI	CCCGGG	x
TspRI	NNCASTGNN	x
Tth111I	GACNNNGTC	c
XbaI	TCTAGA	x
XcmI	CCA N9 TGG	x
XhoI	CTCGAG	x
XmaI	CCCGGG	x
XmnI	GAA N4 TTC	x
ZraI	GACGTC	x

## Sheet: Table S4. T4 GT7
REase	Recognition Site	Cut Status	Repeat
AatII	GACGTC	c
Acc65I	GGTACC	vp
AccI	GTMHAC	c
AciI	CCGC	c
AclI	AACGTT	c
AcuI	CTGAAGN
AflII	CTTAAG	c
AflIII	ACRYGT
AfeI	AGCGCT
AgeI-HF	ACCGGT	c
AhdI	GAC N5 GTC	c
AluI	AGCT	c
AlwI	GGATC	x		dam methylation blocks
AlwNI	CAG N3 CTG	c
ApaI	GGGCCC	vp
ApaLI	GTGCAC	c
ApeKI	GCWGC
ApoI	RAATTY
AscI	GGCGCGCC	no site
AseI	ATTAAT	c
AsiSI	GCGATCGC	no site
AvaI	CYCGRG
AvaII	GGWCC
AvrII	CCTAGG
BaeGI	GKGCMC
BaeI	AC N4 GTAYC
BamHI-HF	GGATCC
BanI	GGYRCC	p
BanII	GRGCYC
BbsI	GAAGACN2
BbvCI	CCTCAGC
BbvI	GCAGCN8
BccI	CCATCN4	c
BceAI	ACGGCN12	c
BcgI	CGA N6 TGCN12	c
BciVI	GTATCCN6	c
BclI	TGATCA	x
BcoDI	GTCTCN1
BfaI	CTAG
BfuAI	ACCTGCN4
BglI	GCC N5 GGC
BglII	AGATCT
BlpI	GCTNAGC
BmgBI	CACGTC
BmrI	ACTGGGN5
BmtI-HF	GCTAGC
BpmI	CTGGAGN16
Bpu10I	CCTNAGC
BpuEI	CTTGAGN16
BsaAI	YACGTR
BsaBI	GAT N4 ATC	c
BsaHI	GRCGYC	c
BsaI-HF	GGTCTCN1	p
BsaJI	CCNNGG	c
BsaWI	WCCGGW
BsaXI	AC N5 CTCCN10
BseRI	GAGGAGN190	c
BseYI	CCCAGC
BsgI	GTGCAGN16
BsiEI	CGRYCG
BsiHKAI	GWGCWC
BsiWI	CGTACG
BslI	CC N7 GG	c
BsmAI	GTCTCN1
BsmBI	CGTCTCN1
BsmFI	GGGACN10	c
BsmI	GAATGCN
BsoBI	CYCGRG
Bsp1286I	GDGCHC
BspCNI	CTCAGN10
BspDI	ATCGAT	c
BspEI	TCCGGA	c
BspHI	TCATGA	c
BspMI	ACCTGCN4
BspQI	GCTCTTCN1	c
BsrBI	CCGCTC
BsrDI	GCAATGNN
BsrFI	RCCGGY
BsrGI-HF	TGTACA
BsrI	ACTGGN
BssHII	GCGCGC
BssSI	CACGAG
BstAPI	GCA N5 TGC
BstBI	TTCGAA	c
BstEII-HF	GGTNACC	c
BstNI	CCWGG	c
BstUI	CGCG
BstXI	CCA N6 TGG	c
BstYI	RGATCY	c
BstZ17I	GTATAC	c
Bsu36I	CCTNAGG
BtgI	CCRYGG
BtgZI	GCGATGN10
BtsI	GCAGTGNN
BtsCI	GGATGNN	c
BtsIMUTI	CAGTGNN
Cac8I	GCNNGC
ClaI	ATCGAT	c
CspcI	CAAN5GTGGN12
CviAII	CATG	c
CviKI	RGCY
CviQI	GTAC	c
DdeI	CTNAG
DpnI	G6mATC	c
DpnII	GATC	x
DraI	TTTAAA
DraIII-HF	CAC N3 GTG	c	Yes
DrdI	GAC N6 GTC	c
EaeI	YGGCCR	c	Yes
EagI	CGGCCG
EarI	CTCTTCN1	c
EciI	GGCGGAN11
Eco53kI	GAGCTC	c
EcoNI	CCT N5 AGG	c	Yes
EcoO109I	RGGNCCY	c
EcoP15I	CAGCAGN25
EcoRI-HF	GAATTC	c	Yes
EcoRV-HF	GATATC	c
Esp3I	CTGCTC
FatI	CATG
FauI	CCCGCN4
Fnu4HI	GCNGC	c
FokI	GGATGN9	c
FseI	GGCCGGCC	no site
FspI	TGCGCA
HaeII	RGCGCY
HaeIII	GGCC
HgaI	GACGCN5
HhaI	GCGC
HincII	GTYRAC
HindIII-HF	AAGCTT	c
HinfI	GANTC	c
HinP1I	GCGC
HpaI	GTTAAC
HpaII	CCGG
HphI	GGTGAN8	c
Hpy166II	GTNNAC
Hpy188I	TCNGA	c
Hpy188III	TCNNGA	c
Hpy99I	CGWCG
HpyAV	CCTTCN6
HpyCH4III	ACNGT	c
HpyCH4IV	ACGT
HpyCH4V	TGCA
KasI	GGCGCC
KpnI-HF	GGTACC
MboI	GATC	x
MboII	GAAGAN8	c
MfeI	CAATTG	c
MluCI	AATT
MluI-HF	ACGCGT
MlyI	GAGTCN5	c
MmeI	TCCRACN20	c
MnlI	CCTCN7
MscI	TGGCCA	c
MseI	TTAA
MslI	CAY N4 RTG
MspA1I	CMGCKG
MspI	CCGG
MwoI	GC N7 GC	c	Yes	smearing
NaeI	GCCGGC
NarI	GGCGCC
NciI	CCSGG
NcoI-HF	CCATGG
NdeI	CATATG
NgoMIV	GCCGGC
NheI-HF	GCTAGC
NlaIII	CATG
NlaIV	GGNNCC	c
NmeAIII	GCCGAGN20
NotI-HF	GCGGCCGC	no site
NruI-HF	TCGCGA	p
NsiI-HF	ATGCAT	c
NspI	RCATGY
PacI	TTAATTAA
PaeR7I	CTCGAG
PciI	ACATGT
PflFI	GAC N3 GTC	c	Yes
PflMI	CCA N5 TGG	c
PleI	GAGTCN4
PluTI	GGCGCC
PmeI	GTTTAAAC	inconclusive	large fragments
PmlI	CACGTG
PpuMI	RGGWCCY	c
PshAI	GAC N3 GTC
PsiI	TTATAA
PspGI	CCWGG	c
PspOMI	GGGCCC	vp
PspXI	VCTCGAGB
PstI-HF	CTGCAG
PvuI-HF	CGATCG
PvuII-HF	CAGCTG
RsaI	GTAC	c
RsrII	CGGWCCG
SacI-HF	GAGCTC
SacII	CCGCGG
SalI-HF	GTCGAC	c
SapI	GCTCTTCN1
Sau3AI	GATC
Sau96I	GGNCC	c
SbfI-HF	CCTGCAGG	no site
ScaI-HF	AGTACT
ScrFI	CCNGG	c
SexAI	ACCWGGT	vp
SfaNI	GCATCN5
SfcI	CTRYAG	c
SfiI	GGCC N5 GGCC	x
SfoI	GGCGCC	x
SgrAI	CRCCGGYG
SmaI	CCCGGG
SmlI	CTYRAG	c
SnaBI	TACGTA	c
SpeI-HF	ACTAGT
SphI-HF	GCATGC
SrfI	GCCCGGGC	no site
SspI-HF	AATATT	c
StuI	AGGCCT	c
StyD4I	CCNGG	c
StyI-HF	CCWWGG
SwaI	ATTTAAAT	c	Yes
TaqI	TCGA	c
TfiI	GAWTC
TseI	GCWGC
Tsp45I	GTSAC	c
TspMI	CCCGGG
TspRI	NNCASTGNN
Tth111I	GACNNNGTC	c	Yes
XbaI	TCTAGA	c	Yes
XcmI	CCA N9 TGG
XhoI	CTCGAG
XmaI	CCCGGG
XmnI	GAA N4 TTC	c
ZraI	GACGTC

## Sheet: Table S5. SP8
REase	Recognition Site	Cut Status	Repeat
AatII	GACGTC	c
Acc65I	GGTACC	c
AccI	GTMHAC	c
AciI	CCGC	c
AclI	AACGTT	c
AcuI	CTGAAGN	c
AflII	CTTAAG	c
AflIII	ACRYGT	c
AfeI	AGCGCT	c
AgeI-HF	ACCGGT	inconclusive
AhdI	GAC N5 GTC	p
AluI	AGCT	c
AlwI	GGATC	c
AlwNI	CAG N3 CTG	c
ApaI	GGGCCC	no site
ApaLI	GTGCAC	p
ApeKI	GCWGC	c
ApoI	RAATTY	c
AscI	GGCGCGCC	no site
AseI	ATTAAT	vp
AsiSI	GCGATCGC	no site
AvaI	CYCGRG	c?
AvaII	GGWCC	c
AvrII	CCTAGG	c
BaeGI	GKGCMC	c
BaeI	AC N4 GTAYC	p
BamHI-HF	GGATCC	c?
BanI	GGYRCC	c
BanII	GRGCYC	p?
BbsI	GAAGACN2	c
BbvCI	CCTCAGC	c
BbvI	GCAGCN8	c
BclI	TGATCA	p
BccI	CCATCN4	c
BceAI	ACGGCN12	c	smaller fragments
BcgI	CGA N6 TGCN12	p
BciVI	GTATCCN6	vp
BcoDI	GTCTCN1	c
BfaI	CTAG	c
BfuAI	ACCTGCN4	vp
BglI	GCC N5 GGC	c
BglII	AGATCT	c
BlpI	GCTNAGC	c
BmgBI	CACGTC	c
BmrI	ACTGGGN5	c	smaller fragments
BmtI-HF	GCTAGC	p
BpmI	CTGGAGN16	c
Bpu10I	CCTNAGC	c
BpuEI	CTTGAGN16	p
BsaAI	YACGTR	c
BsaBI	GAT N4 ATC	c
BsaHI	GRCGYC	c
BsaI-HF	GGTCTCN1	c
BsaJI	CCNNGG	c
BsaWI	WCCGGW	c
BsaXI	AC N5 CTCCN10	c
BseRI	GAGGAGN190	c
BseYI	CCCAGC	c
BsgI	GTGCAGN16	p
BsiEI	CGRYCG	inconclusive
BsiHKAI	GWGCWC	c
BsiWI	CGTACG	c
BslI	CC N7 GG	c	smaller fragments
BsmAI	GTCTCN1	c
BsmBI	CGTCTCN1	c
BsmFI	GGGACN10	c	smearing
BsmI	GAATGCN	x
BsoBI	CYCGRG	c
Bsp1286I	GDGCHC	c
BspCNI	CTCAGN10	p
BspDI	ATCGAT	c
BspEI	TCCGGA	no site
BspHI	TCATGA	c
BspMI	ACCTGCN4	x
BspQI	GCTCTTCN1	vp
BsrBI	CCGCTC	c
BsrDI	GCAATGNN	c
BsrFI	RCCGGY	c
BsrGI-HF	TGTACA	c
BsrI	ACTGGN	p
BssHII	GCGCGC	no site
BssSI	CACGAG	c
BstAPI	GCA N5 TGC	c
BstBI	TTCGAA	p
BstEII-HF	GGTNACC	c
BstNI	CCWGG	p
BstUI	CGCG	inconclusive
BstXI	CCA N6 TGG	p
BstYI	RGATCY	c
BstZ17I	GTATAC	c
Bsu36I	CCTNAGG	c
BtgI	CCRYGG	c
BtgZI	GCGATGN10	p
BtsI	GCAGTGNN	p
BtsCI	GGATGNN	c
BtsIMUTI	CAGTGNN	p
Cac8I	GCNNGC	c
ClaI	ATCGAT	c
CspCI	CAAN5GTGGN12	p
CviAII	CATG	c
CviKI	RGCY	c
CviQI	GTAC	c
DdeI	CTNAG	c
DpnI	G6mATC	x
DpnII	GATC	c
DraI	TTTAAA	c
DraIII-HF	CAC N3 GTG	c
DrdI	GAC N6 GTC	c
EaeI	YGGCCR	c
EagI	CGGCCG	no site
EarI	CTCTTCN1	p
EciI	GGCGGAN11	c
Eco53kI	GAGCTC	no site
EcoNI	CCT N5 AGG	c
EcoO109I	RGGNCCY	c
EcoP15I	CAGCAGN25	x
EcoRI-HF	GAATTC	x
EcoRV-HF	GATATC	c
Esp3I	CTGCTC	p
FatI	CATG	x
FauI	CCCGCN4	c
Fnu4HI	GCNGC	c	smaller fragments
FokI	GGATGN9	c	smaller fragments
FseI	GGCCGGCC	no site
FspI	TGCGCA	inconclusive
HaeII	RGCGCY	p
HaeIII	GGCC	p
HgaI	GACGCN5	c
HhaI	GCGC	c
HincII	GTYRAC	vp
HindIII-HF	AAGCTT	vp
HinfI	GANTC	c
HinP1I	GCGC	c
HpaI	GTTAAC	p
HpaII	CCGG	c
HphI	GGTGAN8	p	smearing
Hpy166II	GTNNAC	c
Hpy188I	TCNGA	c
Hpy188III	TCNNGA	c
Hpy99I	CGWCG	x
HpyAV	CCTTCN6	c
HpyCH4III	ACNGT	p
HpyCH4IV	ACGT	c
HpyCH4V	TGCA	c
KasI	GGCGCC	c
KpnI-HF	GGTACC	c
MboI	GATC	c
MboII	GAAGAN8	c
MfeI	CAATTG	vp
MluCI	AATT	c
MluI-HF	ACGCGT	no site
MlyI	GAGTCN5	c
MmeI	TCCRACN20	vp
MnlI	CCTCN7	c
MscI	TGGCCA	p
MseI	TTAA	c	smaller fragments
MslI	CAY N4 RTG	c
MspA1I	CMGCKG	c
MspI	CCGG	c
MwoI	GC N7 GC	c	smearing
NaeI	GCCGGC	no site
NarI	GGCGCC	c?
NciI	CCSGG	c
NcoI-HF	CCATGG	c
NdeI	CATATG	c
NgoMIV	GCCGGC	no site
NheI-HF	GCTAGC	c
NlaIII	CATG	c
NlaIV	GGNNCC	c
NmeAIII	GCCGAGN20	c?
NotI-HF	GCGGCCGC	no site
NruI-HF	TCGCGA	no site
NsiI-HF	ATGCAT	c
NspI	RCATGY	c
PacI	TTAATTAA	c
PaeR7I	CTCGAG	no site
PciI	ACATGT	x
PflFI	GAC N3 GTC	p
PflMI	CCA N5 TGG	c
PleI	GAGTCN4	c
PluTI	GGCGCC	c
PmeI	GTTTAAAC	x
PmlI	CACGTG	c
PpuMI	RGGWCCY	c
PshAI	GAC N3 GTC	c
PsiI	TTATAA	c
PspGI	CCWGG	p
PspOMI	GGGCCC	no site
PspXI	VCTCGAGB	no site
PstI-HF	CTGCAG	no site
PvuI-HF	CGATCG	no site
PvuII-HF	CAGCTG	c
RsaI	GTAC	c
RsrII	CGGWCCG	c
SacI-HF	GAGCTC	no site
SacII	CCGCGG	no site
SalI-HF	GTCGAC	c
SapI	GCTCTTCN1	c
Sau3AI	GATC	c
Sau96I	GGNCC	c
SbfI-HF	CCTGCAGG	no site
ScaI-HF	AGTACT	c
ScrFI	CCNGG	c
SexAI	ACCWGGT	c
SfaNI	GCATCN5	c
SfcI	CTRYAG	c
SfiI	GGCC N5 GGCC	no site
SfoI	GGCGCC	c
SgrAI	CRCCGGYG	no site
SmaI	CCCGGG	no site
SmlI	CTYRAG	p
SnaBI	TACGTA	p
SpeI-HF	ACTAGT	c
SphI-HF	GCATGC	p
SrfI	GCCCGGGC	no site
SspI-HF	AATATT	c
StuI	AGGCCT	no site
StyD4I	CCNGG	c
StyI-HF	CCWWGG	c
SwaI	ATTTAAAT	inconclusive
TaqI	TCGA	c
TfiI	GAWTC	c
TseI	GCWGC	c
Tsp45I	GTSAC	c
TspMI	CCCGGG	no site
TspRI	NNCASTGNN	c
Tth111I	GACNNNGTC	c
XbaI	TCTAGA	c
XcmI	CCA N9 TGG	c
XhoI	CTCGAG	no site
XmaI	CCCGGG	no site
XmnI	GAA N4 TTC	c
ZraI	GACGTC	p

## Sheet: Summary Stats
T4gt					T4					Xp12					SP8
Complete	18	0.0772532	0.0792952		c	9	0.0386266	0.0396476		c	12	0.0515021	0.0550459		c	150	0.643777	0.735294
Partial	18	0.0772532	0.0792952		p	4	0.0171674	0.0176211		p	7	0.0300429	0.0321101		p	32	0.137339	0.156863
Very Partial	11	0.0472103	0.0484581		vp	2	0.00858369	0.00881057		vp	9	0.0386266	0.0412844		vp	8	0.0343348	0.0392157
Resistant	175	0.751073	0.770925		x	212	0.909871	0.933921		x	187	0.802575	0.857798		x	9	0.0386266	0.0441176
Inconclusive	5	0.0214592	0.0220264		inc	0	0	0		inc	3	0.0128755	0.0137615		inc	5	0.0214592	0.0245098
no site	6	0.0257511	1		no site	6	0.0257511	1		no site	15	0.0643777	1		no site	29	0.124464	1
											233					233
